# Supplementary material for: Distinct Effects of High-Fat and High-Phosphate Diet on Glucose Metabolism and the Response to Voluntary Exercise in Male Mice
Source: Nutrients. 2022 Mar 12;14(6):1201. doi: 10.3390/nu14061201 (PMC8951123; doi:10.3390/nu14061201)
Supplement: Supplementary file 1 [file nutrients-14-01201-s001.zip]

Archive with 1 entries (1 files):
- nutrients-1619725-supplementary.pdf
